# Supplementary material for: Serum Biomarker Concentrations upon Admission in Acute Traumatic Brain Injury: Associations with TBI Severity, Toxoplasma gondii Infection, and Outcome in a Referral Hospital Setting in Cameroon
Source: NeuroSci. 2023 Jul 3;4(3):164–77. doi: 10.3390/neurosci4030015 (PMC11523680; doi:10.3390/neurosci4030015)
Supplement: Supplementary file 1 [file neurosci-04-00015-s001.zip]

Archive with 1 entries (1 files):
- neurosci-2441591-supplementary.pdf
